# Supplementary material for: Serum Biomarker Profile Including CCL1, CXCL10, VEGF, and Adenosine Deaminase Activity Distinguishes Active From Remotely Acquired Latent Tuberculosis
Source: Front Immunol. 2021 Oct 7;12:725447. doi: 10.3389/fimmu.2021.725447 (PMC8529994; doi:10.3389/fimmu.2021.725447)
Supplement: Supplementary file 1 [file DataSheet_1.xlsx]

## Sheet: Discovery cohort
ID	Diagnosis	IL1ra	IL1a	IL1b	IL2	IL6	IL10	IL12	IL13	IL15	IL17	IL18	IL21	IL22	IL25	IL33	TNFa	IFNg	CCL1	MCP1	MIP1b	MCP2	TARC	MDC	IL8	MIG	CXCL10	EGF	VEGF	CD40L	HSP70	FASL	TRAIL	sIL2ra	Gal9	Elastase	granB	S100A8	SAAI	ACE	CRP	ADA_total	ADA1_activity	ADA2_activity
1	3	1307.79	46.34	18.4	2.1	6.65	575.73	3.3	377.29	56.34	2.85	137.2	33221.7	27.92	515.42	432.76	17.74	505.28	5.14	84.1	53.99	13.57	217.08	635.38	354.86	35.88	528.79	112.2	82.71	3032.08	437.67	8.7	110.47	647.74	100854	15975.7	718.65	24.8	593.75	231079	6343400	7.75	3.57	4.18
2	1	185.85	10.88	0.6	2.1	0.17	33.95	3.3	34.05	11.56	2.85	143.12	1717.19	1.85	82.15	5.5	1.48	30.92	22.5	134.2	30.92	43.01	198.37	353.16	28.94	31.76	675.81	53.77	937.4	3896.97	97.65	8.7	42.41	229.65	2314.92	23189.9	77.19	965.39	593.75	250518	22299000	12.93	4.64	8.29
3	1	4.2	4.7	0.6	2.1	0.24	1.7	3.3	3	5.98	2.85	156.89	8.05	1.85	82.15	5.5	1.1	4.4	20.92	85.07	77.18	23.62	64.61	402.18	28.07	8.66	598.33	21.64	157.27	3991.75	97.65	8.7	12.24	96.36	2246.71	24924.7	20.25	3081.89	593.75	133457	20212000	7.28	3.28	4
4	1	1.75	8.49	0.6	2.1	0.19	5.48	3.3	3	11.58	2.85	131.12	8.05	40.9	82.15	117.23	1.1	4.4	67.43	67.33	74.81	61.16	852.27	1094.84	12.41	9.39	591.3	53.54	1335.1	4449.98	97.65	8.7	7.2	367.38	14076.1	24651	20.25	4661.91	593.75	172863	19307000	7.76	1.89	5.87
5	1	218.36	5.35	0.6	2.1	0.48	6.47	3.3	3	8.67	2.85	123.66	8.05	1.85	82.15	5.5	1.1	4.4	24.41	219.01	197.62	48.56	406.46	448.33	13.91	39.23	3194.77	76.64	223.72	3891.14	97.65	8.7	55.91	310	4065.06	29025.7	20.25	1646.4	593.75	70005.6	35202000	10.88	4.4	6.5
6	1	82.95	1.88	0.6	2.1	1.4	9.62	3.3	4.23	0.81	2.85	100.21	125.8	1.85	82.15	5.5	1.1	4.4	23.98	51.12	112.54	43.8	254.35	398.16	17.02	5.6	474.43	14.27	129.6	2504.91	97.65	8.7	25.37	286.35	2609.22	28563.6	20.25	1578.94	593.75	153523	10266000	8.72	1.77	7
7	0	52.88	6.43	0.6	2.1	1.4	3.29	3.3	3	1.75	2.85	79.22	8.05	1.85	82.15	5.5	1.1	4.4	2.7	148.1	62.09	55.06	87.91	849.48	10.5	2.1	147.14	89.48	339.58	3252.86	97.65	8.7	7.2	23.5	2066.97	21115.8	20.25	589.59	593.75	114697	159607	4.79	1.79	3
8	0	1.75	1.48	0.6	2.1	1.4	5.15	3.3	1.02	2.21	2.85	158.82	8.05	1.85	82.15	5.5	1.1	4.4	15.66	131.76	98.19	68.52	245.12	756.9	32.59	0.54	198.54	182.25	184.26	5411.47	97.65	8.7	75.54	151.65	3044.46	34595.3	20.25	8645.29	593.75	250712	109653	5.19	2.25	2.94
9	0	70.68	7.76	0.6	2.1	0.33	5.51	3.3	5.35	2.09	2.85	88.56	211.95	1.85	82.15	5.5	1.1	4.4	7.16	51.75	46.24	39.95	237.88	914.85	43.03	3	195.21	75.11	274.46	1858.25	97.65	8.7	37.09	158.66	2355.54	36099.4	20.25	4480.92	593.75	261870	537965	6.79	2.13	4.66
10	1	160.38	15.78	0.6	2.1	2.86	11.42	23.12	2.97	9.91	2.85	65.73	64.26	1.85	82.15	5.5	1.1	4.4	24.61	53.24	50.67	2.75	158.09	639.12	12.45	9.84	291.71	76.1	371.08	4365.48	97.65	8.7	51.16	593.53	4804.02	54275.1	20.25	852.6	593.75	260404	27972000	9.49	2.41	7.1
11	3	35.1	11.96	0.6	2.1	1.4	9.14	9.93	3	5.22	2.85	97.89	8.05	1.85	82.15	5.5	1.1	4.4	5.25	37.94	65.57	21.56	78.74	323.92	17.76	2.1	181.97	176.1	29.91	4496.86	97.65	8.7	7.2	212.12	1636.51	30769.3	20.25	2509.62	593.75	111681	5542100	3.91	1.18	2.73
12	3	121.47	3.16	0.6	2.1	1.4	46.85	3.3	30.38	8.99	2.85	264.43	1414.61	1.85	82.15	104.4	1.1	36.94	2.15	81.25	48.1	38.96	76.38	399.57	25.64	7.98	432.7	81.38	135.16	2153.52	97.65	8.7	47.95	179.21	6709.58	24127.4	92.43	1818.52	593.75	207218	562951	8.95	2.52	6.43
13	0	139.81	9.38	0.6	2.1	0.21	35.48	3.3	31.2	12.6	2.85	86.01	1263.52	1.85	82.15	118.49	1.1	28.72	3.74	122.38	55.69	39.55	128.75	924.21	31.52	5.86	188.68	60.12	54.82	2536.12	97.65	8.7	7.2	315.84	2027.11	20867.5	100.1	94.21	593.75	227681	692048	7.78	2.34	5.44
14	0	4.2	4.16	0.6	2.1	0.37	6.9	3.3	3	1.5	2.85	50	8.05	1.85	82.15	80.71	1.1	4.4	5.05	124.83	88.35	41.36	494.54	286.8	11.23	2.1	131.99	71.24	204.84	1737.09	97.65	8.7	33.73	23.5	5150.18	15603.5	20.25	1732.69	593.75	193615	281420	3.71	1.06	2.65
15	1	118.02	19.92	0.6	2.1	1.01	16.36	38.66	1.1	14.95	2.59	223.06	88.46	1.85	82.15	5.5	1.1	4.4	20.4	257.27	83.03	47.76	609.62	882.15	30.52	10.97	524.26	138.22	441.96	4707.54	97.65	8.7	30.7	278.86	3112.34	41873.1	20.25	2856.29	593.75	361760	6062200	5.5	0.93	4.6
16	0	52.88	1.42	0.6	2.1	1.4	10.28	3.3	6.95	1.5	2.85	45.84	192.27	1.85	82.15	5.5	1.1	4.4	3.62	60.37	92.44	51.68	185.49	841.54	3.18	1.47	282.17	104.33	326.39	3299.49	97.65	8.7	7.2	109.22	1450.6	19599.9	20.25	2148.37	593.75	155788	9213000	4.33	2.39	1.94
17	0	75.88	4.58	0.6	2.1	0.01	4.72	3.3	3	1.5	2.85	65.13	8.05	92.29	82.15	848.03	1.1	4.4	2.15	89.29	90.55	10.96	148.24	403.99	17.29	0.54	216.3	56.84	199.65	2707.66	97.65	8.7	46.09	210.51	100854	28805.7	20.25	2222.97	593.75	233669	2173600	4.24	2.82	1.43
18	0	70.68	7.31	0.6	2.1	0.36	7.8	3.3	3	1.5	2.85	67.38	8.05	1.85	82.15	5.5	1.1	16.37	3.15	72.88	58.61	46.88	110.75	831.53	13.05	2.1	157.46	80.39	188.05	3748.1	97.65	8.7	20.15	120.7	1360.55	17046.6	20.25	1066.7	593.75	205334	498923	3.76	1.44	2.32
19	2	4.2	3.92	0.6	2.1	1.4	1.13	3.3	3	1.5	2.85	41.68	8.05	1.85	82.15	5.5	1.1	4.4	6.88	80.47	115.42	14.75	85.5	569.71	20.17	2.1	151.03	157.74	2.1	5533.98	97.65	8.7	7.2	158.66	1502.55	31889.8	20.25	8637.23	593.75	138766	4028400
20	3	52.88	2.17	0.6	2.1	1.4	1.7	3.3	3	1.5	2.85	58.42	8.05	32.67	82.15	5.5	1.1	4.4	2.15	87.25	34.26	37.09	132.78	496.18	2.25	2.1	159.25	54.09	131.27	1476.66	97.65	8.7	7.2	23.5	1931.2	35865.4	20.25	3898.05	593.75	137336	9676800	3.62	1.88	1.74
21	2	179.25	6.49	0.6	2.1	0.5	19.06	3.3	14.77	9.67	2.85	114.09	1399.83	1.85	82.15	5.5	1.64	26.53	3.09	180.28	85.14	24.36	192.56	671.38	32.11	2.2	252.52	217.78	184.92	5692.15	97.65	8.7	7.2	72.14	2589.09	31746.7	50.26	3757.53	593.75	135417	2825700
22	2	88.82	0.2	0.6	2.1	1.4	29.7	3.3	7.58	7.96	2.85	137.1	8.05	1.85	82.15	5.5	1.1	19.25	4.35	105.58	25.24	32.85	257.06	619.51	17.16	2.1	119.27	128.17	144.98	1306.57	97.65	8.7	11.83	23.5	1556.34	15646.6	20.25	1922.83	593.75	269075	475220
23	2	139.81	16.22	0.6	2.1	0.19	0.87	23.38	1.75	7.1	2.85	88.73	105.52	1.85	82.15	5.5	1.1	4.4	2.15	187.28	87.85	58.24	99.26	546.74	15.03	4.01	150.19	127.81	301.43	4379.56	97.65	8.7	52.63	275.85	1207.92	36876.5	20.25	4177.51	593.75	206936	285365
24	1	7.85	11.81	0.6	2.1	0.11	4.6	3.3	0.51	0.65	2.85	81.46	8.05	1.85	82.15	5.5	1.1	4.4	8.47	130.11	103.93	21.84	216.71	440.87	65.25	3.03	170.32	90.27	251.78	4895.05	97.65	8.7	24.59	218.54	2339.76	38445.1	20.25	4307.82	593.75	112554	15444000	8.04	1.82	6.2
25	1	195.25	24.15	0.65	7.17	0.62	14.39	44.92	11.73	18.91	1.38	83.44	638.32	4.16	82.15	5.5	1.1	4.4	15.19	226.93	97.75	2.75	218.51	1346.19	45.61	10.94	373.97	262.59	1490.97	4985.4	724.85	8.7	77.69	180.89	3911.85	39773.5	20.25	1941.73	593.75	242432	4348700	7.33	2.5	4.8
27	1	26.36	13.97	0.6	2.1	1.4	1.7	3.3	2.16	3.61	2.85	163.05	8.05	1.85	82.15	5.5	1.1	4.4	24.92	119.02	83.99	66.45	418.06	920.34	17.06	10.11	776.11	77.26	231	1548.62	97.65	8.7	16.69	388.36	2632.48	27184.4	20.25	1236.6	593.75	263436	1511200	6.97	2.08	4.89
28	2	212.85	10.39	0.5	2.1	0.52	57.33	3.3	39.84	14.22	2.85	12.45	2988.24	8.26	82.15	379.37	1.34	51.21	2.15	84.77	57.89	61.53	185.92	892.71	35.06	5.35	297.14	114.72	187.24	4436.51	97.65	8.7	67.78	281.86	5331.01	39458	121.95	1462.57	593.75	259964	1529000
29	0	1016.39	30.78	9.74	2.1	1.65	324.22	27.7	201.38	51.88	2.85	86.34	21039.6	33.27	835.71	154.43	10.51	279.45	11.12	125.93	108.83	57.6	507.92	935.3	166.55	25.94	469.93	170	339.12	3676.78	947.1	8.7	73.32	618.86	4654.18	31201.7	431.62	2847.23	593.75	227394	3439700	7.57	2.88	4.7
30	0	159.61	12.86	0.6	2.1	0.85	35.27	2.86	11.3	11.16	2.85	104.57	870.57	1.85	82.15	5.5	3.36	43.11	1.79	171.45	51.25	30.52	274.89	535.7	36.51	3.34	125.76	119.03	188.96	2960.74	97.65	8.7	37.22	364.57	1928.85	35963.8	74.56	2637.9	593.75	293678	405893
31	0	118.02	11.25	0.6	2.1	0.03	44.26	3.3	24.67	10.83	2.85	55.8	1470.67	1.85	82.15	5.5	1	38.43	5.56	104.98	67.27	51.35	237.88	950.35	26.96	2.51	169.72	157.87	200.42	4675.02	97.65	8.7	40.76	272.84	1436.96	9715.02	90.27	1530.57	593.75	379382	2416200
32	0	124.88	7.22	0.6	2.1	0.79	53.5	3.3	8	8.46	2.85	33.51	806.77	1.85	82.15	5.5	1.1	44.53	2.15	59.17	15.24	38.09	265.99	501.33	14.03	2.1	108.71	35.06	30.78	1715.19	97.65	8.7	29.1	65.39	685.88	18220.8	70.86	1096.88	593.75	202324	565450
33	3	4.2	2.52	0.6	2.1	1.4	1.7	3.3	3	1.5	2.85	86.17	8.05	1.85	82.15	5.5	1.1	4.4	7.77	124.45	110.64	59.25	206.15	1170.12	28.14	16.06	219.89	59.84	211.3	4755.88	97.65	8.7	61.8	195.85	2716.88	31693.9	20.25	1295.95	593.75	346777	530926	8.3	4.07	4.23
34	3	43.07	8.34	0.6	2.1	0.22	9.38	11.6	4.07	4.57	2.85	228.88	8.05	1.85	82.15	5.5	1.1	4.4	35.64	133.18	93.37	31.02	236.1	351.23	16.12	43.13	1584.95	4.28	206.01	1326.05	97.65	8.7	64.68	1281.95	10274	24131.5	20.25	42.7	593.75	193475	27781000	12.8	5.23	7.57
35	1	4.2	1.03	0.6	2.1	1.4	1.7	3.3	3	1.5	2.85	104.28	8.05	1.85	82.15	5.5	1.1	4.4	15.83	94.03	24.04	24.43	606.01	512.77	2.25	2.41	237.32	59.08	421.89	2683.67	97.65	8.7	7.2	115.01	2130.83	33430.8	20.25	3501.39	593.75	221669	35091000	7.2	1.82	5.38
36	0	45.6	6.98	0.6	2.1	1.4	1.7	3.3	1.33	1.5	2.85	49.06	8.05	1.85	82.15	5.5	1.1	4.4	5.25	101.32	61.08	15.63	80.56	558.96	7.79	0.7	174.13	109.87	157.14	3185.35	97.65	8.7	43.16	237.51	1297.46	39950	20.25	3036.91	593.75	221431	1768500
37	3	4.2	6.43	0.6	2.1	1.4	1.7	3.3	3	1.5	2.85	57.85	8.05	1.85	82.15	5.5	1.1	4.4	2.15	116.97	51.49	25.32	111.2	719.52	16.05	2.1	105.47	106.29	88.03	2648.3	97.65	8.7	7.2	46.08	1526.4	27578.7	20.25	4807.89	593.75	194875	867770	3.11	1.1	2.01
39	1	4.2	10.33	0.6	2.1	1.4	1.7	3.3	3	1.5	2.85	98.77	8.05	1.85	82.15	5.5	1.1	4.4	17.37	75.02	59.67	63.88	327.1	1075.99	31.01	2.79	507.51	140.73	181.88	3647.74	97.65	8.7	14.74	164.73	2840.96	27997.5	20.25	790.39	593.75	425681	19830000	10.94	3.33	7.61
40	2	4.2	1.08	0.6	2.1	1.4	4	3.3	3	1.5	2.85	103.94	8.05	1.85	82.15	5.5	1.1	4.4	2.15	108.22	48.72	27.06	46.85	724.95	13.91	0.28	151.17	65.21	302.15	2425.83	97.65	8.7	7.2	23.5	1862.54	31577.7	20.25	1196.87	593.75	201198	250222
42	3	4.2	6.07	0.6	2.1	1.4	1.7	3.3	3	1.5	2.85	89.84	8.05	1.85	82.15	5.5	1.1	4.4	2.15	127.86	63.48	14.39	134.09	607.03	2.25	2.1	107.23	19.4	86.08	2110.96	97.65	8.7	45.18	23.5	1176.12	14045.2	20.25	685.5	593.75	231463	503234	4.08	1.32	2.76
44	3	35.1	7.95	0.6	2.1	1.4	1.69	3.3	1.33	2.15	2.85	82.29	8.05	1.85	82.15	5.5	1.1	4.4	8.71	105.85	129.03	46.75	312.52	877.3	4.83	2.09	323.36	2.6	120.81	2098.49	97.65	8.7	7.2	80.82	2430.82	14744.8	20.25	1732.69	593.75	296624	2246200	9.93	3.34	6.59
45	3	137.37	12.8	0.6	2.1	0.94	7.72	3.3	3	10.73	2.85	232.55	8.05	1.85	82.15	5.5	1.1	4.4	19.9	103.18	115.96	45.73	594.58	1297.6	103.61	2.58	528.78	38.12	290.07	3339.53	97.65	8.7	38.85	216.14	3793.31	26924.1	20.25	975.57	593.75	227298	21213000	8.09	2.7	5.39
46	3	166.5	12.64	0.6	2.1	1.4	14.04	14.5	11.39	13.25	2.85	128.65	585.79	1.85	82.15	5.5	1.1	4.4	2.15	111.57	42.64	67.29	90.75	393.16	16.08	7.43	365.69	6.23	157.44	4010.39	97.65	8.7	38.13	128.17	1887.46	27346.9	20.25	1166.97	593.75	141631	2248700	5.93	2.18	3.74
47	2	4.2	8.56	0.6	2.1	0.02	1.46	3.3	3	1.5	2.85	119.78	8.05	1.85	82.15	5.5	1.1	4.4	10.8	166.06	147.77	75.46	264.77	1235.19	20.76	5.41	530.4	24.89	350.31	5715.23	97.65	8.7	97.92	326.01	2163.6	27766.8	20.25	3421.49	593.75	339332	6743800
49	3	107.43	5.86	0.6	2.1	0.06	24.26	3.3	23.65	12.31	2.85	248.3	1658.68	1.85	82.15	5.5	1.1	18.81	7.48	69.82	88.04	57.9	345.02	846.31	23.54	1.69	187.74	123.48	280.11	4207.6	97.65	8.7	7.2	23.5	2275.57	23724.9	49.18	934.78	593.75	296574	10733000	4.71	1.57	3.13
52	0	4.2	2.46	0.6	2.1	1.4	1.13	3.3	3	1.5	2.85	21.8	8.05	1.85	82.15	5.5	1.1	4.4	2.15	119.25	41.78	29.23	94.15	491.26	12.1	2.1	259.94	117.61	117.65	2404.21	97.65	8.7	14.37	97.37	1519.53	27927.8	20.25	2297.31	593.75	235351	1962500
53	0	4.2	1.71	0.6	2.1	1.4	1.7	3.3	3	1.5	2.85	47.54	8.05	1.85	82.15	5.5	1.1	4.4	2.15	96.43	67.69	43.31	108.56	520.15	2.25	2.1	246.35	135.14	199.03	2215.53	97.65	8.7	7.2	23.5	1239.82	30222.8	20.25	600.33	593.75	188675	1418800
54	0	259.51	7.46	0.6	2.1	1.12	111.68	3.3	58.07	9.18	2.85	92.06	3609.14	1.85	82.15	5.5	8.44	119.26	6.87	124.72	78.11	51.02	327.28	1196.1	82.32	8.29	359.85	84.27	284.49	2425.37	97.65	8.7	8.33	65.39	2146.27	24184.3	217.48	2892.51	593.75	222764	684760
55	2	4.2	7.37	0.6	2.1	1.4	1.7	3.3	3	0.01	2.85	56.28	8.05	1.85	82.15	5.5	1.1	4.4	4.26	119.58	76.48	37.61	115.1	695.28	14.34	2.1	196.06	17.86	69.57	5330.29	97.65	8.7	14.09	23.5	1468.98	28178.6	20.25	2810.94	593.75	181439	811958
57	2	4.2	9.78	0.6	2.1	1.4	3.97	3.3	2.85	1.5	2.85	176.4	353.74	1.85	82.15	5.5	1.1	4.4	6.63	131.59	117.52	44.84	269.56	707.71	2.25	2.1	281.44	38.91	122.25	4400.38	97.65	8.7	7.2	239.07	2359.32	23170.3	20.25	2408.33	593.75	652898	5992800
58	2	4.2	8.25	0.6	2.1	1.4	2.5	3.3	3	1.5	2.85	71.77	8.05	1.85	82.15	5.5	1.1	4.4	4.96	94.73	115.67	123.05	157.81	999.65	11.78	2.1	395.37	136.75	258.12	4453.39	97.65	8.7	50.61	146.33	2031.16	26367.4	20.25	2955.78	593.75	301678	20396000
59	2	4.2	2.92	0.6	2.1	0.87	1.7	3.3	3	1.5	2.85	58.47	8.05	52.57	82.15	5.5	1.1	4.4	0.24	126.64	48.67	37.89	419.44	902.79	16.95	2.1	115.97	26.6	90.44	937.7	97.65	8.7	37.09	23.5	2079.15	20049.5	20.25	975.57	593.75	223813	60629.5
101	1	141.44	11.01	0.6	2.1	0.02	27.64	3.3	2.16	23.65	2.85	282.85	8.05	1.85	82.15	5.5	1.1	4.4	13.23	141.06	48.88	16.27	189.52	205.99	20.97	12.94	978.55	73.23	435.74	3976.12	97.65	8.7	7.2	492.54	4988.89	19366.7	20.25	1789.96	593.75	116273	136180000	12.48	3.43	9.05
102	1	5.19	8.34	0.6	2.1	1.17	6.47	3.3	3	2.55	2.85	76.42	8.05	10.68	82.15	5.5	1.1	4.4	36.36	71.23	58.82	30.32	656.82	1042.31	2.25	25.91	1130.79	129.88	158.1	3351.75	97.65	8.7	46.6	571.83	2981.5	25963.2	20.25	2592.17	593.75	297973	55857000	14.99	5.68	9.3
103	1	4.2	1.65	0.6	2.1	1.4	8.08	3.3	3	9.4	2.85	198.03	8.05	1007.1	82.15	33761.4	1.1	4.4	2.92	83	67.87	63.39	61.04	145.85	70.86	4.17	2253.44	9.95	241.38	1022.46	97.65	18.69	10.77	143.65	100854	10578.6	20.25	546.43	593.75	450587	15290000	23.98	9.96	14
104	1	4.2	5.11	0.6	2.1	1.4	2.81	3.3	3	1.5	2.85	122.25	8.05	1.85	82.15	5.5	1.1	4.4	28.39	66.97	76.9	24.16	613.98	1034.98	15.69	6.68	304.39	105.18	260.06	4470.35	97.65	8.7	18.05	275.85	2325.37	32194.5	20.25	2371.39	593.75	253628	21646000	7.72	2.87	4.9
105	1	4.2	8.19	0.6	2.1	0.52	3.29	3.3	3	1.5	2.85	96.74	8.05	1.85	82.15	5.5	1.1	4.4	24.15	125.42	52.14	10.55	270.3	501.76	14.03	6.14	696.42	2.6	439.71	770.99	97.65	8.7	7.2	468.64	3926.56	21536.4	20.25	1998.31	593.75	142797	23372000	10.53	3.79	6.74
106	1	1.75	3.13	0.6	2.1	1.4	0.73	3.3	3	1.5	2.85	169.92	8.05	1.85	82.15	5.5	1.1	4.4	15.92	138.2	45.69	17.69	129.84	520.15	20.2	6.8	231.58	116.36	1115.37	4067.82	97.65	8.7	29.64	341.84	2160.54	24745.8	20.25	2222.97	593.75	125164	101940000	5.51	2.08	3.43
107	1	48.07	10.51	0.6	2.1	1.4	3.38	3.3	3	6.12	2.85	236.63	8.05	1.85	82.15	5.5	1.1	4.4	4.56	94.48	67.43	68.26	318.61	1021.88	16.44	1.47	248.47	14.96	391.18	3506.3	97.65	8.7	94.67	23.5	2089.98	29126.8	20.25	7031.93	593.75	334267	25007000	11.6	2.77	8.83
108	1	44.34	3.01	0.6	2.1	1.4	9.14	3.3	9.19	5.92	2.85	341.98	152.57	1.85	82.15	5.5	1.1	18.31	35.39	58.71	64.48	18.35	124.38	489.56	17.56	26.99	1230.94	81.25	201.24	3191.76	97.65	8.7	83.06	510.95	3787.16	28248.5	14.82	3117.82	593.75	230792	20583000	24	8.45	15.5
201	3	461.88	9.66	1.38	2.1	0.64	43.27	3.3	42.4	21.08	2.85	51.17	4174.17	1.85	82.15	95.86	5.32	43.9	2.15	60.53	44.48	36.54	100.48	283.48	43.1	7.55	133.57	73.68	273.3	3843.74	97.65	8.7	59.87	308.53	2064.77	30953.8	178.65	7377.09	593.75	232230	646175	4.11	1.11	3
202	3	111.01	12.05	0.6	2.1	0.58	9.46	3.3	4.12	9.89	2.85	101.95	152.57	1.85	82.15	5.5	1.1	4.4	5.07	222.05	68.67	63.2	370.96	207.75	16.26	3.3	219.73	222.92	565.66	4434.81	97.65	8.7	43.51	237.51	2837.28	38284.3	20.25	3287.89	593.75	230313	30857000	4.52	2.04	2.49
203	3	4.2	8.19	0.6	2.1	1.4	1.7	3.3	3	7.67	2.85	76.47	8.05	1.85	82.15	5.5	1.1	4.4	4.91	189.53	71.4	76.51	222.13	842.33	12.62	2.1	187.68	20.33	146.7	2938.76	97.65	8.7	48.89	269.81	1818.81	20513.3	20.25	1598.25	593.75	232230	1122500	3.52	1.95	1.57
204	3	35.1	6.61	0.6	2.1	1.4	1.7	3.3	1.89	1.5	2.85	82.23	8.05	21.27	82.15	164.81	1.1	4.4	2.15	139.5	40.2	51.98	271.36	404.99	2.25	2.1	107.69	69.74	80.6	778.56	97.65	8.7	35.18	23.5	3271.54	23525.7	20.25	2801.87	593.75	226534	800208	5.34	3.59	1.76
205	3	35.1	6.07	0.6	2.1	0.05	1.7	3.3	3	2.72	2.85	109.03	8.05	1.85	82.15	5.5	1.1	4.4	4.65	141.95	54.29	46.91	225.46	682.2	4.62	2.1	175.36	148.79	253.56	3792.07	97.65	8.7	45	242.19	1590.95	27085.6	20.25	1286.08	593.75	355338	291790	5.67	2.91	2.76
206	3	394.41	18.22	2.89	2.1	2.95	102.83	23.38	78.11	35.42	32.5	122.43	5827.54	1.85	82.15	150.16	6.67	93.78	11.16	87.03	45.06	71.32	334.08	956.51	73.35	11.48	238.76	225.84	757.48	7376.37	1006.73	8.7	49.84	597.34	3554.96	31852.5	204.28	2701.79	593.75	109980	911399	3.43	2.17	1.26
207	3	158.06	14.1	0.6	2.1	2.38	9.48	27.47	2.85	20.46	39.03	329.28	315.44	1.85	82.15	31.7	1.1	4.4	18.42	327.92	115.26	100.57	268.51	1050.53	29.65	9.08	1134.17	36.84	543.73	4272.34	322.99	8.7	97.41	707.26	6939.1	29354.4	20.25	995.9	593.75	183106	4588200	5.56	1.79	3.77
208	3	45.6	2.26	0.6	2.1	1.4	1.46	3.3	3.15	1.5	2.85	89.05	8.05	1.85	82.15	5.5	1.1	4.4	2.15	63.9	109.27	47.97	38.99	450.41	2.25	2.1	152.56	34.82	79.63	923.84	97.65	8.7	7.2	23.5	755.63	31725.4	20.25	242.52	593.75	249887	2272400	8.67	1.61	7.06
301	2	4.2	7.46	0.6	2.1	1.4	1.7	3.3	3	1.5	2.85	26.22	8.05	1.85	82.15	5.5	1.1	4.4	2.15	108.17	42.12	38.72	74.17	575.35	2.25	2.1	65.02	33.96	39.07	1232.76	97.65	8.7	7.2	184.25	1238.7	13324.9	20.25	1126.98	593.75	254358	736247
302	2	4.2	4.04	0.6	2.1	1.4	1.7	3.3	3	1.5	2.85	22.53	8.05	1.85	82.15	5.5	1.1	4.4	8.15	90.79	77.24	38.75	245.36	807	20.53	2.1	196.29	226.97	114.64	4236.23	97.65	8.7	49.45	285.6	2033.19	30033.2	20.25	3933.1	593.75	178343	522753
303	2	4.2	13.79	0.6	2.1	0.32	4.96	34.85	1.33	8.03	2.85	122.23	8.05	1.85	82.15	5.5	1.1	4.4	5.09	131.68	84.15	58.58	367.28	925.31	21.43	2.12	255.47	66.3	449.97	3220.37	97.65	8.7	2.98	151.65	1742.31	16649.7	20.25	1684.81	593.75	198900	567154
304	2	991.53	31.35	13.1	19.04	8.27	329.55	50.23	174.08	67.42	45.91	61.14	17729.8	58.36	1871.51	171.86	32.87	309.62	2.97	42.5	47.86	67.03	212.6	809.06	151.94	44.79	259.93	98.42	63.2	749.26	3681.85	8.7	95.19	1090	1733.36	22472.4	444.05	1256.42	593.75	158557	236382
305	2	357.36	10.94	0.6	2.1	1.4	1.7	3.3	3	7.37	2.85	111.63	8.05	1.85	82.15	5.5	1.1	4.4	2.82	162.09	107.73	60.03	271.45	853.48	14.8	2.1	190.15	62.8	109.76	2247.13	97.65	8.7	45.75	287.84	2130.32	16617.8	20.25	254.33	593.75	219432	10395000
306	2	4.2	5.89	0.6	2.1	0.16	5.09	3.3	3	1.13	2.85	81.42	8.05	1.85	82.15	5.5	1.1	4.4	10.34	81.19	57.67	38.04	171.61	1179.48	12.71	2.1	256.17	124.09	263.16	2059.93	97.65	8.7	48.67	373	1748.62	23652.9	20.25	1196.87	593.75	205240	2876700
307	2	4.2	2.63	0.6	2.1	1.4	0.82	3.3	3	1.5	2.85	129.05	8.05	1.85	82.15	255.02	1.1	4.4	2.15	78.07	89.93	17.54	73.89	546.96	2.25	2.1	149.32	95.53	290.5	2730.87	97.65	8.7	7.2	23.5	4517.05	27946.5	20.25	1443.08	593.75	146077	2170800
308	2	88.82	22.44	0.6	2.1	0.61	11.83	38.95	0.69	18.65	9.12	101.28	139.22	1.85	82.15	5.5	1.1	4.4	16.9	410.32	92.03	19.78	307.89	939.18	46.5	3.3	504.94	103.22	462.3	2742.31	97.65	8.7	45.63	480.62	3323.02	18174	20.25	480.97	593.75	502568	420269
309	2	4.2	4.34	0.6	2.1	1.4	1.7	3.3	3	1.5	2.85	80.09	8.05	1.85	82.15	5.5	1.1	4.4	7.28	84.59	77.47	46.63	218.06	644.06	30.56	0.1	137.06	2.6	262.47	3567.35	97.65	8.7	35.99	142.75	1936.74	30414.1	20.25	3731.12	593.75	198103	527747
401	0	4.2	5.35	0.6	2.1	1.4	1.73	3.3	1.25	1.5	2.85	44.01	8.05	1.85	82.15	5.5	1.1	4.4	2.15	89.9	62.86	35.44	122.61	514.94	4.19	2.1	167.21	72.09	205.45	4035.23	97.65	8.7	29.91	146.33	1461.17	25268	20.25	1433.32	593.75	206936	410534
402	0	35.1	4.84	0.6	2.1	1.4	1.54	3.3	3	1.5	2.85	45.6	8.05	1.85	82.15	5.5	1.1	4.4	13.82	59.37	48.94	35.92	103.33	501.55	2.25	2.1	193.08	93.4	128.79	1747.09	97.65	8.7	28.9	23.5	931.68	19495.2	20.25	600.33	593.75	138230	257426
403	0	52.88	7.4	0.6	2.1	0.1	5.83	3.3	1.33	2.28	2.85	22.39	8.05	1.85	82.15	5.5	1.1	4.4	2.15	149.9	77.93	36.16	206.45	553.17	12.32	2.1	200.91	60.22	154.64	3211.59	97.65	8.7	35.92	120.7	2868.48	31472.9	20.25	2982.85	593.75	170888	1096500
404	0	40.48	7.31	0.6	2.1	1.4	1.92	3.3	3	3.22	2.85	61.7	8.05	1.85	82.15	5.5	1.1	4.4	5	141.43	63.07	39.95	180.91	994.51	16.82	2.1	139.85	101.62	284.91	4004.42	97.65	8.7	7.2	247.62	2811.02	19613.6	20.25	2195.03	593.75	164160	8096800
	0= healthy
	1= ATB
	2= LTBI with treatment
	3= LTBI, without treatment
